# Supplementary material for: Myokine Signaling in Sarcopenia-Associated Chronic Musculoskeletal Pain: A Systematic Review of Inflammatory Mechanisms
Source: Int J Mol Sci. 2026 Jun 9;27(12):5204. doi: 10.3390/ijms27125204 (PMC13299257; doi:10.3390/ijms27125204)
Supplement: Supplementary file 1 [file ijms-27-05204-s001.zip]

Archive with 1 entries (1 files):
- Lee et al., PRISMA_checklist_0421.pdf
